# Supplementary material for: Boosting Photovoltaic Performance in Organic Solar Cells by Manipulating the Size of MoS2 Quantum Dots as a Hole-Transport Material
Source: Nanomaterials (Basel). 2021 Jun 1;11(6):1464. doi: 10.3390/nano11061464 (PMC8228263; doi:10.3390/nano11061464)
Supplement: Supplementary file 1 [file nanomaterials-11-01464-s001.zip]

Archive with 1 entries (1 files):
- nanomaterials-1205918-supplementary.pdf
